# Supplementary material for: LIMK1 as a Novel Kinase of β‐Catenin Promotes Esophageal Cancer Metastasis by Cooperating With CDK5
Source: Adv Sci (Weinh). 2025 Jun 6;12(29):e03223. doi: 10.1002/advs.202503223 (PMC12362812; doi:10.1002/advs.202503223)
Supplement: Supplementary file 2 — Supporting Information [file ADVS-12-e03223-s002.xlsx]

## Sheet: Table S1
Table S1. Clinical characteristics of the mESCC cohort and samples included in the multi-omics analysis.
Patient	Gender	Age	Treatment	Location	Histology	Differentiation	Tumor Stage (TNM)	Tumor Stage	Date of Surgery	Sample ID
P001	Male	71	Esophagectomy	Upper	squamous carcinoma	Moderately	T3N2M0	3B	2021-05-12	B28
P002	Male	60	Esophagectomy	Lower	squamous carcinoma	Moderately	T3N2M0	3B	2021-05-19	B32
P003	Male	65	Esophagectomy	Upper	squamous carcinoma	Moderately	T2N1M0	3A	2021-06-02	B47
P004	Male	52	Esophagectomy	Upper	squamous carcinoma	Poorly	T1bN2M0	3A	2021-06-04	B50
P005	Male	63	Esophagectomy	Lower	squamous carcinoma	Moderately	T1bN1M0	2B	2021-06-21	B62
P006	Female	73	Esophagectomy	Upper	squamous carcinoma	Poorly	T3N1M0	3B	2021-07-01	B71
P007	Male	55	Esophagectomy	Lower	squamous carcinoma	Moderately	T3N1M0	3B	2021-07-19	B90
P008	Male	74	Esophagectomy	Middle	squamous carcinoma	Poorly	T3N2M0	3B	2021-08-09	C3
P009	Male	63	Esophagectomy	Middle	squamous carcinoma	Moderately	T3N3M0	4A	2021-08-25	C24
P010	Male	69	Esophagectomy	Middle	squamous carcinoma	Moderately	T4aN3M0	4A	2021-08-25	C25
P011	Male	63	Esophagectomy	Upper	squamous carcinoma	Well	T3N2M0	3B	2021-09-02	C37
P012	Male	68	Esophagectomy	Middle	squamous carcinoma	Moderately	T1bN1M0	2B	2021-09-16	C50
P013	Male	64	Esophagectomy	Lower	squamous carcinoma	Moderately	T3N1M0	3B	2021-11-01	C91
P014	Male	76	Esophagectomy	Upper	squamous carcinoma	Poorly	T3N3M0	4A	2021-11-17	D6
P015	Male	48	Esophagectomy	Middle	squamous carcinoma	Poorly	T3N1M0	3B	2021-07-19	B89
P016	Male	54	Esophagectomy	Lower	squamous carcinoma	Poorly	T3N2M0	3B	2021-10-25	C82
P017	Male	60	Esophagectomy	Lower	squamous carcinoma	Moderately	T3N1M0	3B	2021-12-27	D42
P018	Male	52	Esophagectomy	Middle	squamous carcinoma	Moderately	T3N1M0	3B	2021-12-27	D43
P019	Male	79	Esophagectomy	Middle	squamous carcinoma	Moderately	T3N1M0	3B	2021-12-30	D48
P020	Female	77	Esophagectomy	Middle	squamous carcinoma	Moderately	T3N2M0	3B	2021-12-30	D49
