# Supplementary material for: LIMK1 as a Novel Kinase of β‐Catenin Promotes Esophageal Cancer Metastasis by Cooperating With CDK5
Source: Adv Sci (Weinh). 2025 Jun 6;12(29):e03223. doi: 10.1002/advs.202503223 (PMC12362812; doi:10.1002/advs.202503223)
Supplement: Supplementary file 3 — Supporting Information [file ADVS-12-e03223-s005.xlsx]

## Sheet: Table S2
Table S2. CRISPR/Cas9 screening identified a subset of sgRNAs targeting 311 genes encoding kinases that were depleted
	in vitro CRISPR function screening				in vivo CRISPR function screening
Gene	input_sgRNA_tpm(transcripts per million)	I3_sgRNA_tpm(transcripts per million)	log2(FC)	up_down	input_sgRNA_tpm(transcripts per million)	LM_sgRNA_tpm(transcripts per million)	log2(FC)	up_down
AAK1	22.3608	2.15363	-3.37613	down	22.3608	20.7664	-0.106718	down
AATK	36.2403	8.00189	-2.17918	down	36.2403	33.3843	-0.118425	down
ABR	41.5887	3.08294	-3.75381	down	41.5887	27.1003	-0.617883	down
ACVR1	90.5117	21.3327	-2.08504	down	90.5117	61.812	-0.550217	down
ACVR1B	60.7675	16.6861	-1.86465	down	60.7675	36.3767	-0.740284	down
ACVRL1	58.3558	5.55042	-3.39421	down	58.3558	46.102	-0.340046	down
ADCK1	24.2803	3.22714	-2.91145	down	24.2803	22.6283	-0.101654	down
ADCK2	66.9362	11.9915	-2.48077	down	66.9362	47.0496	-0.508604	down
ADCK5	95.5648	28.3346	-1.75392	down	95.5648	80.4313	-0.248722	down
AKT1	91.7258	5.82281	-3.97754	down	91.7258	76.2753	-0.266112	down
ALK	54.7792	2.68238	-4.35205	down	54.7792	39.0865	-0.486959	down
ALPK1	28.6607	14.8916	-0.944574	down	28.6607	26.2691	-0.125708	down
ALPK2	29.4974	2.15363	-3.77575	down	29.4974	13.4018	-1.13816	down
ALPK3	35.3872	2.97078	-3.57431	down	35.3872	30.1426	-0.231426	down
AMHR2	81.1931	49.2281	-0.721875	down	81.1931	73.233	-0.148863	down
ATR	43.6887	2.04147	-4.41958	down	43.6887	19.8687	-1.13676	down
AURKA	37.6512	7.31291	-2.36418	down	37.6512	29.1451	-0.369445	down
AURKB	31.1544	1.06409	-4.87174	down	31.1544	9.07945	-1.77876	down
AXL	71.333	42.5627	-0.74498	down	71.333	57.6227	-0.307933	down
BAZ1A	69.8236	27.5174	-1.34337	down	69.8236	45.9357	-0.604098	down
BAZ1B	41.9496	38.2686	-0.132497	down	41.9496	36.41	-0.204326	down
BCKDK	67.1166	7.15269	-3.23011	down	67.1166	48.0969	-0.480726	down
BCR	40.4731	19.5862	-1.04712	down	40.4731	32.071	-0.335694	down
BLK	41.2934	8.70688	-2.24568	down	41.2934	20.5835	-1.00442	down
BMP2K	47.6262	4.71725	-3.33574	down	47.6262	38.754	-0.297409	down
BMPR1B	49.4965	19.6824	-1.33042	down	49.4965	37.5238	-0.39952	down
BMPR2	43.2785	3.35533	-3.68913	down	43.2785	28.1144	-0.622344	down
BRAF	45.5098	7.05655	-2.68914	down	45.5098	30.5249	-0.576189	down
BRD2	46.5434	36.2978	-0.358692	down	46.5434	26.8676	-0.79271	down
BRD3	42.4582	7.68143	-2.4666	down	42.4582	33.7501	-0.331155	down
BRD4	49.4965	46.296	-0.0964393	down	49.4965	47.8808	-0.0478785	down
BTK	38.3731	1.51272	-4.66488	down	38.3731	24.324	-0.657714	down
BUB1	25.3959	2.58624	-3.29567	down	25.3959	8.83009	-1.52409	down
BUB1B	53.6472	5.26202	-3.34982	down	53.6472	32.7193	-0.713359	down
CAMK1	33.238	13.065	-1.34712	down	33.238	23.6424	-0.491456	down
CAMK2A	37.077	19.442	-0.931346	down	37.077	32.9022	-0.172341	down
CAMK2D	46.002	25.803	-0.834155	down	46.002	27.3829	-0.748419	down
CAMK2G	42.409	5.10179	-3.0553	down	42.409	33.6836	-0.332327	down
CAMK4	30.0224	6.97644	-2.10548	down	30.0224	24.856	-0.272445	down
CAMKK1	40.0137	4.09237	-3.28949	down	40.0137	16.7433	-1.25691	down
CAMKK2	93.0875	67.2375	-0.469321	down	93.0875	64.5551	-0.528057	down
CAMKV	59.6847	5.66258	-3.39783	down	59.6847	34.2987	-0.799208	down
CDC42BPA	53.2371	17.5353	-1.60216	down	53.2371	28.7461	-0.889064	down
CDC42BPB	49.7426	2.52215	-4.30176	down	49.7426	48.3961	-0.0395884	down
CDC42BPG	55.4027	8.14609	-2.76578	down	55.4027	46.5675	-0.250633	down
CDC7	47.3309	3.6918	-3.68038	down	47.3309	36.6261	-0.36991	down
CDK1	26.7576	1.88124	-3.83019	down	26.7576	7.36714	-1.86077	down
CDK10	37.438	3.81998	-3.29286	down	37.438	34.548	-0.115899	down
CDK11A	14.7975	2.52215	-2.55263	down	14.7975	10.9746	-0.431184	down
CDK11B	51.8589	9.44392	-2.45713	down	51.8589	35.6452	-0.540883	down
CDK12	40.2106	4.81338	-3.06245	down	40.2106	23.659	-0.765184	down
CDK13	28.6279	2.58624	-3.46849	down	28.6279	24.4238	-0.229135	down
CDK15	55.3206	5.47031	-3.33812	down	55.3206	51.854	-0.0933618	down
CDK16	40.3911	15.2121	-1.40882	down	40.3911	17.641	-1.1951	down
CDK17	47.2652	4.65316	-3.3445	down	47.2652	27.8151	-0.764909	down
CDK19	49.2996	7.04053	-2.80782	down	49.2996	44.9216	-0.134165	down
CDK2	48.8402	3.93214	-3.63468	down	48.8402	30.3088	-0.688333	down
CDK20	44.5582	4.46089	-3.32029	down	44.5582	23.3099	-0.934747	down
CDK3	36.3388	9.90858	-1.87476	down	36.3388	29.6272	-0.294587	down
CDK5	41.1457	8.4345	-2.28637	down	41.1457	18.705	-1.13732	down
CDK7	46.4613	21.0123	-1.1448	down	46.4613	29.9763	-0.632207	down
CDK8	77.6165	4.65316	-4.06008	down	77.6165	45.969	-0.755703	down
CDKL2	42.9504	6.01508	-2.83602	down	42.9504	35.2462	-0.285203	down
CDKL3	51.5472	1.76909	-4.86482	down	51.5472	29.8932	-0.786078	down
CDKL5	66.0174	18.9453	-1.801	down	66.0174	38.6542	-0.77222	down
CHEK1	40.6536	3.5476	-3.51847	down	40.6536	21.4979	-0.919188	down
CHUK	30.8099	3.0509	-3.33609	down	30.8099	13.967	-1.14137	down
CIT	25.1826	2.02545	-3.63611	down	25.1826	23.3432	-0.109426	down
CLK1	94.3015	28.1583	-1.74372	down	94.3015	59.6675	-0.660337	down
CLK2	66.4276	9.97267	-2.73573	down	66.4276	43.9741	-0.595129	down
CLK3	45.116	2.81056	-4.00471	down	45.116	31.7385	-0.507406	down
CLK4	47.0355	4.65316	-3.33747	down	47.0355	32.4367	-0.536123	down
CSF1R	93.5633	70.7465	-0.403284	down	93.5633	83.0414	-0.172112	down
CSK	61.1776	14.0424	-2.12321	down	61.1776	42.2451	-0.534219	down
CSNK1A1	46.166	3.22714	-3.8385	down	46.166	22.379	-1.04469	down
CSNK1G1	42.9176	1.83318	-4.54915	down	42.9176	24.3573	-0.817217	down
CSNK1G3	57.3058	7.29689	-2.97333	down	57.3058	28.9622	-0.984508	down
CSNK2A2	27.5615	2.2017	-3.64597	down	27.5615	12.2547	-1.16932	down
DAPK2	39.0294	4.98963	-2.96755	down	39.0294	26.8676	-0.538695	down
DAPK3	63.4417	5.1819	-3.61388	down	63.4417	47.0994	-0.42972	down
DCLK1	43.6723	16.1894	-1.43166	down	43.6723	36.6926	-0.25123	down
DDR1	52.9089	10.0688	-2.39362	down	52.9089	50.1417	-0.0775002	down
DDR2	41.195	4.31668	-3.25447	down	41.195	40.8819	-0.0110052	down
DMPK	39.4559	13.6899	-1.52713	down	39.4559	35.4457	-0.154629	down
DSTYK	58.7659	3.3393	-4.13736	down	58.7659	37.0916	-0.663889	down
DYRK1A	47.5113	2.4901	-4.25399	down	47.5113	23.6757	-1.00487	down
DYRK2	61.5057	8.59472	-2.8392	down	61.5057	48.0803	-0.355276	down
DYRK4	82.2102	4.28464	-4.26207	down	82.2102	54.7633	-0.586109	down
EEF2K	77.6329	25.8992	-1.58376	down	77.6329	55.4781	-0.48475	down
EGFR	50.4316	10.0368	-2.32903	down	50.4316	44.639	-0.176023	down
EIF2AK1	36.1911	5.1819	-2.80408	down	36.1911	29.3446	-0.302541	down
EIF2AK3	99.814	89.9095	-0.150768	down	99.814	84.9366	-0.232856	down
EIF2AK4	49.4965	4.50895	-3.45646	down	49.4965	36.6094	-0.435109	down
EPHA10	63.4088	58.2488	-0.122455	down	63.4088	55.0127	-0.204921	down
EPHA2	37.2739	3.11499	-3.58087	down	37.2739	28.4136	-0.391583	down
EPHA5	45.0012	17.1027	-1.39574	down	45.0012	23.3099	-0.949018	down
EPHA7	53.2042	9.9246	-2.42246	down	53.2042	44.3398	-0.262939	down
ERN1	74.5158	6.44769	-3.53069	down	74.5158	64.0231	-0.218954	down
ERN2	35.0427	5.98304	-2.55016	down	35.0427	23.4762	-0.577915	down
FAM20A	37.6348	6.49576	-2.5345	down	37.6348	29.6106	-0.345956	down
FES	72.9572	37.0509	-0.977542	down	72.9572	58.404	-0.320982	down
FGFR2	62.4409	44.3893	-0.49228	down	62.4409	58.8861	-0.0845629	down
FGFR3	70.5947	4.41282	-3.99979	down	70.5947	60.0665	-0.233	down
FGFR4	44.6895	4.78134	-3.22445	down	44.6895	35.7949	-0.320183	down
FLT1	61.4073	3.61169	-4.08767	down	61.4073	50.175	-0.291443	down
FYN	40.9653	4.62111	-3.14809	down	40.9653	28.8791	-0.504376	down
GRK1	75.2705	39.214	-0.940717	down	75.2705	54.3311	-0.470307	down
GRK4	28.8576	18.2083	-0.664354	down	28.8576	26.5683	-0.119243	down
GRK5	47.9871	5.14986	-3.22004	down	47.9871	28.9789	-0.727646	down
GRK6	76.7798	10.5174	-2.86794	down	76.7798	46.7337	-0.716264	down
GRK7	31.7779	5.61451	-2.50079	down	31.7779	25.6374	-0.309775	down
GSK3A	62.326	22.983	-1.43927	down	62.326	40.7157	-0.614251	down
GTF2F1	64.1799	41.2488	-0.637769	down	64.1799	38.4381	-0.739584	down
GUCY2C	52.0886	3.80396	-3.77539	down	52.0886	31.1068	-0.74374	down
HCK	48.3808	14.3148	-1.75693	down	48.3808	41.7464	-0.212785	down
HIPK1	58.4378	3.01885	-4.27483	down	58.4378	37.1248	-0.654518	down
HIPK3	30.2357	6.14326	-2.29918	down	30.2357	17.2088	-0.813107	down
IKBKE	41.6379	8.75495	-2.24973	down	41.6379	35.6452	-0.224189	down
ILK	45.9856	4.12441	-3.47892	down	45.9856	20.4505	-1.16904	down
INSRR	59.98	58.6494	-0.0323645	down	59.98	49.8425	-0.267105	down
IRAK2	46.7895	29.0877	-0.685776	down	46.7895	36.2936	-0.366469	down
ITK	62.1128	6.25542	-3.31171	down	62.1128	46.7503	-0.409913	down
JAK1	45.641	4.79736	-3.25002	down	45.641	17.7574	-1.36191	down
JAK2	34.7474	13.1291	-1.40413	down	34.7474	25.388	-0.452758	down
KSR1	64.4424	24.1367	-1.41678	down	64.4424	33.5339	-0.942389	down
KSR2	59.4386	4.01225	-3.88891	down	59.4386	55.8106	-0.0908595	down
LATS1	59.6354	33.3977	-0.836419	down	59.6354	32.4534	-0.877802	down
LIMK1	54.0574	12.1197	-2.15714	down	54.0574	43.1761	-0.324259	down
LIMK2	50.8089	7.92177	-2.68119	down	50.8089	36.7424	-0.467635	down
LMTK2	56.6659	19.5542	-1.535	down	56.6659	36.9419	-0.617222	down
LYN	44.509	3.40339	-3.70905	down	44.509	30.9572	-0.523824	down
MAK	29.7599	2.92271	-3.34799	down	29.7599	14.3328	-1.05405	down
MAP2K1	40.7356	4.6852	-3.12011	down	40.7356	26.8343	-0.602211	down
MAP2K2	25.5107	3.37135	-2.91971	down	25.5107	17.7574	-0.522685	down
MAP2K3	74.7783	21.6692	-1.78697	down	74.7783	66.1344	-0.177219	down
MAP2K4	45.7231	4.90952	-3.21927	down	45.7231	26.5351	-0.785022	down
MAP3K10	59.2417	7.71348	-2.94116	down	59.2417	52.785	-0.166485	down
MAP3K14	61.03	8.64279	-2.81995	down	61.03	29.0454	-1.07121	down
MAP3K2	37.7333	9.34779	-2.01314	down	37.7333	26.5184	-0.508841	down
MAP3K3	17.1272	1.97738	-3.11463	down	17.1272	8.38123	-1.03106	down
MAP3K5	32.9263	4.17248	-2.98026	down	32.9263	22.5452	-0.546419	down
MAP3K6	86.8696	6.91235	-3.6516	down	86.8696	60.8644	-0.513251	down
MAP3K7	39.5544	19.6023	-1.01282	down	39.5544	25.6872	-0.622786	down
MAP3K8	25.7896	6.19133	-2.05847	down	25.7896	16.8264	-0.616063	down
MAP3K9	73.433	5.37418	-3.77231	down	73.433	58.1547	-0.336533	down
MAP4K2	46.2645	4.07634	-3.50456	down	46.2645	37.1913	-0.314939	down
MAP4K3	30.6951	26.3157	-0.22208	down	30.6951	22.5951	-0.441997	down
MAP4K4	38.7012	3.56362	-3.44096	down	38.7012	19.4198	-0.994849	down
MAPK10	37.6184	5.02168	-2.9052	down	37.6184	24.191	-0.636968	down
MAPK11	90.1016	23.1593	-1.95996	down	90.1016	77.4057	-0.219112	down
MAPK12	60.1276	34.8398	-0.787292	down	60.1276	50.7069	-0.245845	down
MAPK13	52.4003	36.5061	-0.521438	down	52.4003	46.1685	-0.182668	down
MAPK9	38.5372	1.73704	-4.47155	down	38.5372	37.6734	-0.0327043	down
MAPKAPK5	30.531	22.7427	-0.424871	down	30.531	21.5976	-0.499402	down
MARK1	39.7512	2.05749	-4.27204	down	39.7512	31.7219	-0.325521	down
MAST4	44.7715	3.91612	-3.51508	down	44.7715	34.7641	-0.364981	down
MASTL	18.4561	3.29123	-2.4874	down	18.4561	11.2905	-0.708988	down
MATK	39.3575	1	-5.29857	down	39.3575	26.6514	-0.562425	down
MELK	34.6817	1.01602	-5.09317	down	34.6817	23.4263	-0.566047	down
MERTK	67.6744	14.3308	-2.23949	down	67.6744	46.6007	-0.538259	down
MET	56.3706	2.95476	-4.25383	down	56.3706	30.741	-0.874778	down
MKNK1	41.6543	3.93214	-3.40508	down	41.6543	23.0273	-0.85512	down
MKNK2	67.4776	46.7927	-0.528126	down	67.4776	40.2668	-0.744816	down
MLKL	49.4636	2.53817	-4.28451	down	49.4636	27.6655	-0.838279	down
MOK	48.791	34.279	-0.509291	down	48.791	39.0532	-0.321173	down
MYLK	46.3793	4.6852	-3.3073	down	46.3793	24.7729	-0.904719	down
NEK1	23.9686	2.53817	-3.23928	down	23.9686	22.0631	-0.119507	down
NEK2	40.1122	3.72385	-3.42917	down	40.1122	23.2601	-0.786185	down
NEK4	66.4932	7.0886	-3.22963	down	66.4932	45.7196	-0.540393	down
NEK5	18.8827	1.6409	-3.5245	down	18.8827	9.74443	-0.954412	down
NEK6	67.2971	23.9284	-1.49182	down	67.2971	43.0265	-0.64532	down
NEK7	30.1044	21.3968	-0.492581	down	30.1044	24.6399	-0.288981	down
NEK9	37.7661	7.34496	-2.36227	down	37.7661	36.5762	-0.0461863	down
NLK	46.4777	15.5966	-1.57531	down	46.4777	33.6836	-0.464495	down
NME1	30.1208	18.8172	-0.678714	down	30.1208	27.9648	-0.107152	down
NME2	43.9348	11.3506	-1.95259	down	43.9348	35.5954	-0.303675	down
NME6	30.9576	3.03487	-3.35058	down	30.9576	23.3432	-0.40729	down
NME7	28.8576	1.96136	-3.87903	down	28.8576	5.87095	-2.29728	down
NME9	51.2847	36.8426	-0.477154	down	51.2847	46.0521	-0.155262	down
NPR2	35.6497	14.7314	-1.275	down	35.6497	32.603	-0.128887	down
NRBP1	32.5161	2.53817	-3.67929	down	32.5161	24.2077	-0.425693	down
NRK	43.6559	2.29783	-4.24783	down	43.6559	35.6452	-0.292467	down
NTRK1	61.3417	12.36	-2.31118	down	61.3417	32.603	-0.911864	down
NTRK2	68.4619	24.4411	-1.48599	down	68.4619	58.005	-0.239123	down
NUAK1	67.5596	3.35533	-4.33164	down	67.5596	57.4398	-0.234109	down
OBSCN	50.4152	43.2196	-0.222173	down	50.4152	43.9574	-0.197752	down
PAK4	60.9479	34.7597	-0.810163	down	60.9479	42.694	-0.513545	down
PAK6	56.8464	6.83223	-3.05664	down	56.8464	41.63	-0.449445	down
PAN3	22.2459	5.7427	-1.95374	down	22.2459	13.6013	-0.709797	down
PASK	67.0674	27.229	-1.30047	down	67.0674	54.2978	-0.304718	down
PDGFRA	52.0886	5.85485	-3.15326	down	52.0886	36.4765	-0.514003	down
PDGFRB	60.4229	10.0368	-2.5898	down	60.4229	42.4945	-0.507821	down
PDK1	36.4044	6.86428	-2.40693	down	36.4044	21.5477	-0.756575	down
PDK4	47.9379	3.96418	-3.59607	down	47.9379	40.4829	-0.243852	down
PDPK1	34.5013	1.44863	-4.57389	down	34.5013	16.1614	-1.09409	down
PHKG2	48.1348	3.08294	-3.9647	down	48.1348	39.7515	-0.276071	down
PIK3CB	39.3739	2.71442	-3.85852	down	39.3739	32.7692	-0.264898	down
PIK3CD	63.1135	5.47031	-3.52825	down	63.1135	37.1248	-0.765566	down
PIK3CG	45.559	3.30726	-3.78403	down	45.559	34.8306	-0.387379	down
PIK3R4	40.9981	18.5608	-1.1433	down	40.9981	38.222	-0.101153	down
PIM2	40.0958	2.57022	-3.96349	down	40.0958	37.424	-0.0994842	down
PIM3	34.0091	4.25259	-2.99951	down	34.0091	28.0978	-0.275465	down
PINK1	75.3853	10.3091	-2.87036	down	75.3853	63.4911	-0.247729	down
PKMYT1	43.0325	8.29029	-2.37593	down	43.0325	22.4621	-0.937933	down
PKN1	65.7877	11.4467	-2.52288	down	65.7877	51.7875	-0.345214	down
PKN2	33.5497	29.6805	-0.176786	down	33.5497	27.4328	-0.2904	down
PKN3	66.4768	42.3864	-0.649248	down	66.4768	43.5086	-0.611551	down
PLK1	29.3498	11.4788	-1.35438	down	29.3498	27.5492	-0.0913405	down
PLK2	21.1959	1.25636	-4.07646	down	21.1959	9.62806	-1.13847	down
PLK4	57.0433	36.5542	-0.64202	down	57.0433	43.3257	-0.396833	down
POMK	88.8875	42.6428	-1.05968	down	88.8875	74.9287	-0.246463	down
PRKAA2	27.4959	1.705	-4.01138	down	27.4959	18.7715	-0.550673	down
PRKACB	35.6825	3.3393	-3.4176	down	35.6825	23.0439	-0.63083	down
PRKACG	47.7574	30.7861	-0.633448	down	47.7574	38.7706	-0.300761	down
PRKCA	43.1801	5.77474	-2.90254	down	43.1801	27.1335	-0.670289	down
PRKCD	41.4575	3.14703	-3.71957	down	41.4575	27.2998	-0.602742	down
PRKCG	55.1894	2.32988	-4.56606	down	55.1894	37.4407	-0.559784	down
PRKCH	51.055	3.08294	-4.04967	down	51.055	28.3305	-0.849697	down
PRKCQ	49.2996	4.1885	-3.55707	down	49.2996	33.9828	-0.536771	down
PRKCZ	68.1994	4.541	-3.90868	down	68.1994	42.7937	-0.67236	down
PRKD2	46.4777	43.7163	-0.0883682	down	46.4777	46.0189	-0.0143147	down
PRKD3	41.4903	2.82658	-3.87564	down	41.4903	29.2781	-0.502952	down
PRKDC	53.4996	21.7493	-1.29856	down	53.4996	33.5838	-0.671761	down
PRKG2	77.2556	12.7125	-2.60339	down	77.2556	60.8977	-0.343252	down
PSKH2	50.6121	3.836	-3.72181	down	50.6121	37.424	-0.435516	down
PTK2	45.477	2.93874	-3.95187	down	45.477	31.9879	-0.507611	down
PTK6	44.1153	5.90292	-2.90178	down	44.1153	24.4071	-0.853974	down
PTK7	49.6933	9.58813	-2.37373	down	49.6933	37.2578	-0.41551	down
PXK	27.4302	2.42601	-3.49911	down	27.4302	12.554	-1.12763	down
RET	84.9337	10.2451	-3.05141	down	84.9337	49.7593	-0.771369	down
RIOK1	22.9678	1.52875	-3.90919	down	22.9678	9.29557	-1.305	down
RIPK1	68.8885	12.4402	-2.46926	down	68.8885	61.6125	-0.161039	down
RIPK3	72.1861	20.8841	-1.78932	down	72.1861	62.8095	-0.200739	down
RNASEL	55.3206	6.97644	-2.98726	down	55.3206	17.1589	-1.68886	down
ROCK1	33.9435	28.6871	-0.242732	down	33.9435	26.3854	-0.363391	down
ROR1	40.834	8.38643	-2.28364	down	40.834	32.6196	-0.324033	down
ROS1	59.6682	34.279	-0.799639	down	59.6682	33.8997	-0.815692	down
RPS6KA2	34.37	2.3459	-3.87294	down	34.37	21.5145	-0.675842	down
RPS6KA3	71.0705	51.8878	-0.453854	down	71.0705	55.3784	-0.359928	down
RPS6KA4	53.7785	3.85203	-3.80334	down	53.7785	50.1085	-0.101974	down
RPS6KA5	56.4198	1.52875	-5.20578	down	56.4198	36.4598	-0.629895	down
RPS6KA6	75.615	44.5655	-0.762745	down	75.615	51.721	-0.547921	down
RPS6KB1	23.8045	1.30443	-4.18974	down	23.8045	12.9197	-0.881662	down
RPS6KC1	34.9278	1.86522	-4.22696	down	34.9278	33.6503	-0.0537575	down
RPS6KL1	58.3558	5.14986	-3.50227	down	58.3558	28.8459	-1.01651	down
SBK2	42.9176	4.28464	-3.32432	down	42.9176	30.1426	-0.509768	down
SCYL1	36.3388	16.9105	-1.10359	down	36.3388	24.0913	-0.592998	down
SGK1	49.5949	4.01225	-3.62771	down	49.5949	39.5021	-0.328263	down
SGK2	68.4783	5.83883	-3.5519	down	68.4783	43.8244	-0.643912	down
SGK3	31.7286	2.23374	-3.82825	down	31.7286	22.2626	-0.511164	down
SIK1	62.8182	20.7719	-1.59655	down	62.8182	39.8845	-0.655357	down
SIK2	45.6738	10.5655	-2.11201	down	45.6738	36.9419	-0.306108	down
SLK	40.5223	17.4232	-1.21771	down	40.5223	16.9594	-1.25663	down
SMG1	82.7352	3.88407	-4.41286	down	82.7352	44.2733	-0.902065	down
SRC	52.6136	2.28181	-4.52719	down	52.6136	27.1003	-0.957128	down
SRPK1	48.5941	3.78794	-3.6813	down	48.5941	34.149	-0.508937	down
SRPK2	29.3662	26.3798	-0.154719	down	29.3662	22.5286	-0.382398	down
STK16	36.552	5.93497	-2.62264	down	36.552	34.3984	-0.0876102	down
STK17A	34.37	8.83506	-1.95984	down	34.37	30.6247	-0.166457	down
STK17B	38.8653	5.7427	-2.75868	down	38.8653	38.3218	-0.0203188	down
STK24	73.1869	6.46371	-3.50115	down	73.1869	44.772	-0.708987	down
STK3	38.6848	2.60226	-3.89393	down	38.6848	33.7002	-0.199012	down
STK31	29.0709	3.5476	-3.03466	down	29.0709	18.6052	-0.643865	down
STK32C	42.3106	10.197	-2.05288	down	42.3106	29.1118	-0.539412	down
STK33	53.7128	16.5419	-1.69914	down	53.7128	32.8191	-0.710732	down
STK36	42.6223	2.32988	-4.19328	down	42.6223	28.3305	-0.589252	down
STK38	26.5115	1.11216	-4.57518	down	26.5115	13.5847	-0.964639	down
STK39	42.1957	2.81056	-3.90817	down	42.1957	17.9735	-1.23123	down
STK4	36.9294	6.63996	-2.47552	down	36.9294	25.6872	-0.523718	down
STRADA	56.4855	3.41942	-4.04606	down	56.4855	35.6785	-0.662825	down
SYK	35.1739	3.11499	-3.49721	down	35.1739	14.898	-1.23939	down
TAF1	24.592	3.1951	-2.94426	down	24.592	17.8073	-0.465723	down
TAOK1	59.6354	2.26579	-4.71809	down	59.6354	39.5852	-0.591208	down
TAOK2	29.6615	2.6984	-3.45842	down	29.6615	18.572	-0.675462	down
TBCK	59.9307	41.3289	-0.536144	down	59.9307	48.0637	-0.31835	down
TBK1	38.8325	24.0085	-0.69372	down	38.8325	23.2268	-0.741473	down
TEK	25.5928	5.80679	-2.13992	down	25.5928	13.2023	-0.954946	down
TESK1	50.284	4.90952	-3.35644	down	50.284	45.4038	-0.147287	down
TGFBR1	41.9004	3.27521	-3.6773	down	41.9004	22.8943	-0.871975	down
TGFBR2	49.2504	4.8935	-3.3312	down	49.2504	28.1144	-0.808826	down
TIE1	60.2917	31.2187	-0.94955	down	60.2917	44.8718	-0.426151	down
TLK2	33.0411	22.4703	-0.556243	down	33.0411	18.572	-0.831135	down
TNIK	40.9981	4.73327	-3.11465	down	40.9981	32.5531	-0.332762	down
TP53RK	26.3474	7.12064	-1.88758	down	26.3474	16.7267	-0.655512	down
TRIB1	41.0965	4.01225	-3.35653	down	41.0965	21.9135	-0.907198	down
TRIB2	56.6003	15.0358	-1.91241	down	56.6003	35.9112	-0.656375	down
TRIB3	46.3137	3.22714	-3.84311	down	46.3137	41.9791	-0.141766	down
TRIM24	40.2762	10.8379	-1.89384	down	40.2762	31.7053	-0.345207	down
TRIM28	67.4611	40.2714	-0.7443	down	67.4611	58.2544	-0.21169	down
TRIO	36.7325	7.02451	-2.38659	down	36.7325	19.6526	-0.902339	down
TRPM6	57.0597	18.1122	-1.65551	down	57.0597	46.8335	-0.284932	down
TRPM7	45.8543	5.19793	-3.14105	down	45.8543	36.7591	-0.318957	down
TSSK3	43.0489	22.8388	-0.914486	down	43.0489	35.7616	-0.267563	down
TSSK4	46.8715	13.3374	-1.81323	down	46.8715	37.4074	-0.325386	down
TSSK6	79.5689	47.0009	-0.759514	down	79.5689	39.5686	-1.00785	down
TTBK2	59.1597	2.08954	-4.82336	down	59.1597	27.1003	-1.12631	down
TTK	50.7105	27.6616	-0.874398	down	50.7105	36.2603	-0.483892	down
TXK	56.6167	49.3883	-0.197058	down	56.6167	30.3919	-0.89754	down
TYK2	64.5737	3.6918	-4.12855	down	64.5737	42.6441	-0.5986	down
TYRO3	45.2145	2.65033	-4.09254	down	45.2145	35.346	-0.355238	down
UHMK1	43.6395	32.7729	-0.413132	down	43.6395	35.3959	-0.302053	down
ULK1	71.3986	11.2705	-2.66334	down	71.3986	54.863	-0.380062	down
ULK4	50.7269	4.86145	-3.38329	down	50.7269	29.6438	-0.77502	down
VRK1	29.2841	2.07352	-3.81997	down	29.2841	18.7382	-0.644135	down
VRK2	34.0091	15.148	-1.1668	down	34.0091	23.7588	-0.517459	down
VRK3	69.0525	6.41565	-3.42803	down	69.0525	60.3325	-0.19476	down
WEE2	52.2363	2.28181	-4.5168	down	52.2363	26.7512	-0.965449	down
WNK1	26.7576	1.44863	-4.20718	down	26.7576	10.3263	-1.37363	down
WNK3	39.8169	4.22055	-3.23788	down	39.8169	29.6937	-0.423222	down
YES1	47.7738	5.24599	-3.18693	down	47.7738	34.9969	-0.448994	down
ZAP70	20.5889	4.15646	-2.30844	down	20.5889	12.3711	-0.734894	down
