# Supplementary material for: LIMK1 as a Novel Kinase of β‐Catenin Promotes Esophageal Cancer Metastasis by Cooperating With CDK5
Source: Adv Sci (Weinh). 2025 Jun 6;12(29):e03223. doi: 10.1002/advs.202503223 (PMC12362812; doi:10.1002/advs.202503223)
Supplement: Supplementary file 4 — Supporting Information [file ADVS-12-e03223-s004.xlsx]

## Sheet: Table S3
Table S3. The Motif matching results of FIMO.
LIMK1
motif_id	motif_alt_id	sequence_name	start	stop	strand	score	p-value	q-value	matched_sequence
VVMASGVTV	MEME-1	CTNNB1	33	41	+	-9.13793	0.00197	0.546	SGIHSGATT
AVMASGVTV	MEME-2	CTNNB1	33	41	+	-8.37209	0.00653	0.447	SGIHSGATT
AVMASGVTV	MEME-2	CTNNB1	77	85	+	-7.34884	0.00501	0.447	EQVADIDGQ
AVMASGVTV	MEME-2	CTNNB1	123	131	+	-1	0.000935	0.447	QRLAEPSQM
VVMASGVTV	MEME-1	CTNNB1	187	195	+	-8.88506	0.00168	0.546	AIMRSPQMV
AVMASGVTV	MEME-2	CTNNB1	187	195	+	-4.84884	0.0028	0.447	AIMRSPQMV
AVMASGVTV	MEME-2	CTNNB1	194	202	+	-6.93023	0.00451	0.447	MVSAIVRTM
AVMASGVTV	MEME-2	CTNNB1	242	250	+	4.95349	0.00014	0.186	KMLGSPVDS
VVMASGVTV	MEME-1	CTNNB1	269	277	+	-12.0345	0.00716	0.546	AKMAVRLAG
VVMASGVTV	MEME-1	CTNNB1	273	281	+	-10.4828	0.00391	0.546	VRLAGGLQK
AVMASGVTV	MEME-2	CTNNB1	273	281	+	-8.03488	0.00597	0.447	VRLAGGLQK
VVMASGVTV	MEME-1	CTNNB1	302	310	+	-12.3448	0.00781	0.546	QILAYGNQE
AVMASGVTV	MEME-2	CTNNB1	314	322	+	-3.82558	0.00219	0.447	IILASGGPQ
VVMASGVTV	MEME-1	CTNNB1	314	322	+	-12.2184	0.00756	0.546	IILASGGPQ
AVMASGVTV	MEME-2	CTNNB1	350	358	+	-9.54651	0.00902	0.515	CSSNKPAIV
VVMASGVTV	MEME-1	CTNNB1	357	365	+	-11.1494	0.00524	0.546	IVEAGGMQA
VVMASGVTV	MEME-1	CTNNB1	443	451	+	-11.1494	0.00524	0.546	GIEALVRTV
AVMASGVTV	MEME-2	CTNNB1	487	495	+	-8.37209	0.00653	0.447	LHYGLPVVV
AVMASGVTV	MEME-2	CTNNB1	540	548	+	-7.37209	0.00504	0.447	LVRAHQDTQ
AVMASGVTV	MEME-2	CTNNB1	551	559	+	-7.93023	0.00581	0.447	TSMGGTQQQ
AVMASGVTV	MEME-2	CTNNB1	558	566	+	-9.86047	0.00985	0.525	QQFVEGVRM
VVMASGVTV	MEME-1	CTNNB1	611	619	+	-10.3448	0.00362	0.546	QRVAAGVLC
AVMASGVTV	MEME-2	CTNNB1	611	619	+	-7.37209	0.00504	0.447	QRVAAGVLC
AVMASGVTV	MEME-2	CTNNB1	616	624	+	-8.77907	0.00729	0.463	GVLCELAQD
VVMASGVTV	MEME-1	CTNNB1	630	638	+	-11.3333	0.00563	0.546	AIEAEGATA
AVMASGVTV	MEME-2	CTNNB1	630	638	+	-9.65116	0.00929	0.515	AIEAEGATA
VVMASGVTV	MEME-1	CTNNB1	645	653	+	-11.5747	0.00616	0.546	HSRNEGVAT
VVMASGVTV	MEME-1	CTNNB1	686	694	+	-11.6782	0.00637	0.546	EPMAWNETA
CDK5
motif_id	motif_alt_id	sequence_name	start	stop	strand	score	p-value	q-value	matched_sequence
SPPSSPRRR	MEME-1	CTNNB1	187	195	+	4.72308	0.00345	0.379	AIMRSPQMV
SPPSSPRRR	MEME-2	CTNNB1	187	195	+	4.32787	0.00408	0.418	AIMRSPQMV
SPPSSPRRR	MEME-1	CTNNB1	242	250	+	5.70769	0.00241	0.333	KMLGSPVDS
SPPSSPRRR	MEME-2	CTNNB1	242	250	+	5.45902	0.00277	0.335	KMLGSPVDS
SPPSSPRRR	MEME-1	CTNNB1	543	551	+	-0.353846	0.00973	0.654	AHQDTQRRT
SPPSSPRRR	MEME-2	CTNNB1	601	609	+	3.14754	0.0056	0.496	QLLYSPIEN
SPPSSPRRR	MEME-1	CTNNB1	601	609	+	2.55385	0.00577	0.478	QLLYSPIEN
