# Supplementary material for: LIMK1 as a Novel Kinase of β‐Catenin Promotes Esophageal Cancer Metastasis by Cooperating With CDK5
Source: Adv Sci (Weinh). 2025 Jun 6;12(29):e03223. doi: 10.1002/advs.202503223 (PMC12362812; doi:10.1002/advs.202503223)
Supplement: Supplementary file 5 — Supporting Information [file ADVS-12-e03223-s003.xlsx]

## Sheet: Table S4
Table S4. The interfacing residues between LIMK1/CDK5 and β-catenin
Hydrogen bonds
LIMK1	Dist. [Å]	β-catenin
A:ARG 248[ NH1]	3.77	B:GLN 548[ O ]
A:HIS 173[ N ]	3.57	B:TYR 604[ OH ]
A:SER 172[ OG ]	3.79	B:GLU 634[ OE2]
A:HIS 173[ N ]	3.80	B:GLU 634[ O ]
A:GLU 376[ OE1]	3.01	B:ARG 542[ NH2]
A:VAL 645[ O ]	3.80	B:TYR 489[ OH ]
A:PRO 646[ O ]	2.97	B:TYR 489[ OH ]
Salt bridges
LIMK1	Dist. [Å]	β-catenin
A:GLU 376[ OE1]	3.01	B:ARG 542[ NH2]
A:GLU 376[ OE2]	3.39	B:ARG 542[ NH2]
A:ASP 549[ OD1]	2.36	B:LYS 496[ NZ ]
A:ASP 549[ OD2]	2.69	B:LYS 496[ NZ ]
Hydrogen bonds
CDK5	Dist. [Å]	β-catenin
A:ARG 120[ NH2]	3.78	B:LEU 644[ O ]
A:GLU 279[ N ]	3.57	B:TYR 654[ OH ]
A:GLY 115[ O ]	3.10	B:THR 653[ OG1]
A:HIS 118[ O ]	2.94	B:ALA 657[ N ]
A:ASN 121[ OD1]	3.66	B:ALA 657[ N ]
A:PHE 151[ O ]	2.95	B:SER 663[ OG ]
A:SER 180[ OG ]	2.56	B:ARG 661[ NH2]
A:THR 181[ OG1]	3.87	B:ARG 661[ NH2]
A:VAL 272[ O ]	3.35	B:ARG 587[ NH1]
A:GLU 278[ OE1]	3.36	B:TYR 654[ N ]
A:GLU 278[ OE2]	3.35	B:ARG 612[ NH2]
A:GLU 279[ OE2]	2.53	B:HIS 578[ NE2]
A:GLN 282[ O ]	2.47	B:LEU 12[ N ]
Salt bridges
CDK5	Dist. [Å]	β-catenin
A:GLU 278[ OE2]	3.35	B:ARG 612[ NH2]
A:GLU 279[ OE1]	3.89	B:ARG 582[ NE ]
A:GLU 279[ OE2]	2.53	B:HIS 578[ NE2]
A:GLU 279[ OE2]	3.85	B:ARG 582[ NE ]
