# Supplementary material for: LIMK1 as a Novel Kinase of β‐Catenin Promotes Esophageal Cancer Metastasis by Cooperating With CDK5
Source: Adv Sci (Weinh). 2025 Jun 6;12(29):e03223. doi: 10.1002/advs.202503223 (PMC12362812; doi:10.1002/advs.202503223)
Supplement: Supplementary file 6 — Supporting Information [file ADVS-12-e03223-s007.xlsx]

## Sheet: Table S5
Table S5. The list of primers, shRNAs and siRNAs
Primer for plasmid construction
Primer Name	Primer Sequence (5'-3')
STK38 K118A-F	ggacatgtgtatgcaatgGCaatactccgtaaag
STK38 K118A-R	gccattgcatacacatgtcccgtatctttc
PRKCG-K380A-F	AgctctacgccatcGCgatcttgaaaaaggacg
PRKCG-K380A-R	GCgatggcgtagagctcatcagagc
CDK5-K33T-F	agatcgtggctctgacacgggtgagg
CDK5-K33T-R	GtcagagccacgatctcatgagtctcC
LIMK1-D460A-F	acatcatccaccgagCcctcaactccc
LIMK1-D460A-R	gctcggtggatgatgttcatggagtg
β-catenin-S191A-F	cacgctatcatgcgtGctcctcagatggTG
β-catenin-S191A-R	cacgcatgatagcgtgtctggaagcttc
pGEX-6P-GST-F	GAGCGGCCGCATCGTGACTG
pGEX-6P-GST-R	TCCCAGGGGCCCCTGGAAC
β-catenin(Fuse-pGEX-GST)-F	CCAGGGGCCCCTGGGAatggctactcaagctgatttgatgg
β-catenin(Fuse-pGEX-GST)-R	CACGATGCGGCCGCTCttacaggtcagtatcaaaccaggcc
pGEX-6P-F	CATCGTGACTGACTGAC
pGEX-6P-R	ATGAATACTGTTTCCTG
CDK5-His(fuse pGEX-6P)-F	CACAGGAAACAGTATTCATTCGGATCCGCCACCatgcAGAAATAC
CDK5-His(fuse pGEX-6P)-R	GTCAGTCAGTCACGATGGTGGTGGTGGTGGTGGTGCTCGAGgggcggacagaagtcg
LIMK1-His(fuse pGEX-6P)-F	CAGGAAACAGTATTCATTCGGATCCGCCACCatgaggttg
LIMK1-His(fuse pGEX-6P)-R	CGTCAGTCAGTCACGATGGTGGTGGTGGTGGTGGTGCTCGAGgtcggggacctcagg
CDK5(fuse pCDH)-F	CTAGAGCTAGCGAATTCGTCGGATCCGCCACCatgcagaaatac
CDK5 or LIMK1(fuse pCDH)-R	GCCGCGGATCCGATTTACTACTTGTCATCGTCATCCTTGTAG
pCDH-F	TAAATCGGATCCGCGGC
pCDH-R	CGAATTCGCTAGCTCTAGAATC
LIMK1(fuse pCDH)-F	TAGAGCTAGCGAATTCGTCGGATCCGCCACCatgagg
LIMK1-PDZ-R	gactcagacacagtctggtagtagcagtgcCC
LIMK1-PDZ-F	gactgtgtctgagtccctccgcgtagtcTGC
LIMK1-LIM-R	acggtgtgTtccctccaggtgcaacaaagtagc
LIMK1-LIM-F	gagggaacacaccgtcaccctggtgtc
LIMK1-KD-R	agggtctcgtccgacggccggaagatg
LIMK1-KD-F	gtcggacgagaccctccgcatgcacctg
CTNNB1-TM1-R	ggattgcacgcatggtggcGGATCCGAGCTC
CTNNB1-TM1-F	ccatgcgtgcaatccctgaactgacaaaactg
CTNNB1-TM2-R	tgtggcaagttctgcatcatcttg
CTNNB1-TM2-F	gcagaacttgccacaggtggaccccaagctttagtaaatataatg
CTNNB1-TM3-2-R	CCATAGTGACTAGCCAGTATGATGAGCTTGC
CTNNB1-TM3-2-F	GGCTAGTGTTCGCCTTCACTATGGACTACC
CTNNB1-TM4-R	tgtgggtgaaggcgaactgcattctgg
CTNNB1-TM4-F	tcgccttcacccacaagattacaagaaacggctttcAG
CTNNB1-TM5-R	AATCTGGAACATCGTATGGGTACTCGAGCTTGTCCTCAGACATTC
CTNNB1-TM5-F	aggacaagCTCGAGGAACAAAAACTCATCTCAGaaG
SRC3-qPCR-F	CAGCCCCAGCAGGGTTTT
SRC3-qPCR-F	ATAGCCACCCTCTGTTGTCGG
ITGA3-qPCR-F	GCCTGACAACAAGTGTGAGAGC
ITGA3-qPCR-R	GGTGTTCGTCACGTTGATGCTC
PCNA-qPCR-F	CAAGTAATGTCGATAAAGAGGAGG
PCNA-qPCR-R	GTGTCACCGTTGAAGAGAGTGG
CCNB1-qPCR-F	GACCTGTGTCAGGCTTTCTCTG
CCNB1-qPCR-R	GGTATTTTGGTCTGACTGCTTGC
shRNAs
Primer Name	Primer Sequence (5'-3')
shβ-catenin	GCTTGGAATGAGACTGCTGAT
shCON	GGTTCTCCGAACGTGTCACGT
siRNAs
Primer Name	Primer Sequence (5'-3')
siLIMK1	GGCAGCTCTTCTGCAAGAA
siCDK5	GGATTCCCGTCCGCTGTTA
siCON	ACGUGACACGUUCGGAGAA
Abbreviations: F, Forward primer; R, Reverse primer; TM, Truncating mutation;siRNAs, small interfering RNAs;shRNAs, small hairpin RNAs
