# Supplementary material for: LIMK1 as a Novel Kinase of β‐Catenin Promotes Esophageal Cancer Metastasis by Cooperating With CDK5
Source: Adv Sci (Weinh). 2025 Jun 6;12(29):e03223. doi: 10.1002/advs.202503223 (PMC12362812; doi:10.1002/advs.202503223)
Supplement: Supplementary file 7 — Supporting Information [file ADVS-12-e03223-s006.xlsx]

## Sheet: Table S6
Table S6. The list of indicated antibodies
Antibody	Cat No.	Manufacturer
normal IgG	sc-2025	Santa Cruz Biotechnology
LIMK1	sc-28370	Santa Cruz Biotechnology
CDK5	sc-6247	Santa Cruz Biotechnology
β-catenin	sc-7963	Santa Cruz Biotechnology
p-Ser	sc-81514	Santa Cruz Biotechnology
β-Actin	sc-47778	Santa Cruz Biotechnology
Fibronectin	sc-8422	Santa Cruz Biotechnology
VEGF	sc-152	Santa Cruz Biotechnology
N-cadherin	sc-271386	Santa Cruz Biotechnology
p53	10442-1-AP	Proteintech
MYC	60003-2-Ig	Proteintech
Lamin B	12987-1-AP	Proteintech
GAPDH	60004-1-Ig	Proteintech
GST	66001-2-Ig	Proteintech
HA	66006-2-IG	Proteintech
c-jun	24909-1-AP	Proteintech
CDK5	10430-1-AP	Proteintech
β-catenin	51067-2-AP	Proteintech
cyclin D1	60186-1-Ig	Proteintech
Twist	25465-1-AP	Proteintech
Anti-rabbit IgG, HRP-linked antibody	7074S	Cell Signaling Technology
Anti-mouse IgG, HRP linked antibody	7076S	Cell Signaling Technology
E-cadherin	610182	BD Biosciences
Flag	F1804	Sigma-Aldrich
c-myc	PTM-5143	PTM Biolab Co., Ltd.
